# Supplementary material for: An Interplay between Mitochondrial and ER Targeting of a Bacterial Signal Peptide in Plants
Source: Plants (Basel). 2023 Jan 31;12(3):617. doi: 10.3390/plants12030617 (PMC9920398; doi:10.3390/plants12030617)
Supplement: Supplementary file 1 [file plants-12-00617-s001.zip]

Archive with 1 entries (1 files):
- plants-2113996-supplementary.pptx
